# Supplementary material for: Genomic analyses of withers height and linear conformation traits in German Warmblood horses using imputed sequence-level genotypes
Source: Genet Sel Evol. 2024 Jun 13;56:45. doi: 10.1186/s12711-024-00914-6 (PMC11177368; doi:10.1186/s12711-024-00914-6)
Supplement: Supplementary file 2 — Additional file 2: Table S1. Descriptive statistics and variance component estimates for withers height and 81 conformation traits in German Warmblood horses. Trait description and descriptive statistics for all conformation traits considered in the study. Descriptive statistics include the sample size (N) of horses with genotype and phenotype data for the respective trait, minimum (Min), maximum (Max), mean and standard deviation (SD). Furthermore, variance component estimates are presented for all conformation traits: genetic variance (VG), residual variance (VE), phenotypic variance (VP) and ratio of genetic to phenotypic variance (heritability, h2) with the respective standard errors (SE), and the p-value (p) for the genetic variance calculated from the log-likelihood ratio test (LRT). Traits with a p-value larger than 0.05 were excluded from further analyses (highlighted in grey). [file 12711_2024_914_MOESM2_ESM.xlsx]

## Sheet: Table S1
Table S1: Descriptive statistics and variance component estimates for withers height and 81 conformation traits in German Warmblood horses
Trait complex	Trait description	Levels	Code	N	Min	Max	Mean	SD	VG	SE	VE	SE	VP	SE	h2	SE	p
--	Withers height	--	WithHeigh	2709	153	180	167.587	3.56273	7.04727	0.651231	6.30981	0.422902	13.3571	0.432949	0.527606	0.037282	0
Format	Breed type	plain - true to type	BrType	4891	-3	3	0.640769	0.976391	0.231275	0.023158	0.670754	0.020447	0.902028	0.019777	0.256394	0.023026	0
Format	Gender expression	weak - strong	GenExpr	4891	-3	3	0.370681	0.961525	0.199628	0.02153	0.661721	0.01981	0.861349	0.018702	0.231762	0.022774	0
Format	Frame	small-framed - large-framed	Frame	4879	-3	3	0.170322	0.907743	0.224294	0.024013	0.614474	0.020064	0.838768	0.018795	0.267408	0.025595	0
Format	Caliber	light - heavy	Caliber	4891	-3	3	0.0396647	0.611797	0.049566	0.008262	0.31901	0.009013	0.368576	0.007735	0.134479	0.021542	2.2204e-15
Format	Chest width	narrow - wide	ChestWt	4769	-3	3	-0.0165653	0.423138	0.008529	0.003094	0.167531	0.00437	0.17606	0.003645	0.048443	0.017434	0.0018402
Format	Barrel	shallow (tucked-up) - deep	Barrel	4769	-3	3	0.0083875	0.309139	0.00286	0.001488	0.092335	0.002326	0.095195	0.001964	0.030048	0.015576	0.018714
Format	Umbilical thickening	marked umbilical thickening	UmbThick	4769	0	3	0.00188719	0.0630978	2.6e-05	5.1e-05	0.003968	9.5e-05	0.003994	8.2e-05	0.006508	0.012662	0.31391
Format	Condition	skinny - fat	Condition	4891	-3	3	0.0320998	0.397322	0.007107	0.002646	0.150241	0.003825	0.157348	0.003215	0.045165	0.016695	0.0011126
Format	Development	poor - much	Develop	4891	-3	3	0.0159477	0.53712	0.009344	0.004184	0.273712	0.006701	0.283056	0.005768	0.03301	0.014715	0.0023867
Format	Length of legs	short-legged - long-legged	LenLegs	4879	-3	3	0.0787047	0.716149	0.079542	0.011803	0.421283	0.012199	0.500824	0.010623	0.158822	0.02239	0
Format	Harmony of proportions	unharmonious - harmonious	HarmProp	4879	-3	3	0.186104	0.655037	0.027458	0.006568	0.384844	0.009566	0.412302	0.008452	0.066597	0.015703	2.9989e-12
Format	Body shape	square - (long-)rectangular	BodyShp	4879	-3	3	0.134044	0.657429	0.023451	0.007508	0.401344	0.010384	0.424795	0.008708	0.055206	0.017499	0.00021193
Format	Body direction	downhill - uphill	BodyDir	4879	-3	3	0.0266448	0.353201	0.005566	0.001856	0.116192	0.002863	0.121758	0.002488	0.045714	0.015128	1.9874e-05
Front	Head shape	coarse - fine	HeadShp	4891	-3	3	0.314455	0.943861	0.289501	0.024203	0.565811	0.018636	0.855312	0.019483	0.338474	0.023963	0
Front	Head length	short - long	HeadLen	4769	-2	3	0.07381	0.3571	0.00871	0.002122	0.116226	0.002977	0.124936	0.002593	0.069716	0.016731	4.6053e-10
Front	Eye size	small - large	EyeSize	4891	-3	3	0.171948	0.705281	0.048957	0.009026	0.424049	0.011183	0.473006	0.009785	0.103501	0.018563	0
Front	Eye colour	white in the eye	EyeColW	4768	0	3	0.0350252	0.227698	0.002899	0.000908	0.048318	0.001261	0.051217	0.001062	0.056597	0.017538	0.00017274
Front	Eye colour	blue eye (fish eye)	EyeColB	4768	0	3	0.00146812	0.0631156	0	5.5e-05	0.004007	9.8e-05	0.004007	8.2e-05	1e-06	0.013615	0.5
Front	Mouth	short - long	Mouth	4768	-2	2	0.00985738	0.143773	0.00019	0.000228	0.019357	0.000453	0.019547	0.000402	0.009705	0.011637	0.17515
Front	Length of ears	short - long	LenEars	3113	-2	3	0.0202377	0.20259	0.000691	0.00078	0.040095	0.001258	0.040786	0.001041	0.016941	0.019106	0.17044
Front	Head-neck connection	heavy - light	HeadNeck	4769	-3	2	0.00146781	0.359725	0.006228	0.002033	0.11986	0.00303	0.126089	0.002608	0.049396	0.015984	5.1391e-05
Front	Cheeks (jowl)	heavy - light	Cheeks	4769	-3	2	-0.0633256	0.346627	0.003381	0.001612	0.113559	0.002754	0.116939	0.002411	0.028909	0.013735	0.0031015
Front	Length of neck	short - long	LenNeck	4891	-3	3	-0.0633817	0.546106	0.024286	0.005555	0.265732	0.007043	0.290018	0.005978	0.083738	0.018786	2.1313e-08
Front	Set of neck	low - high	SetNeck	4891	-3	3	-0.161112	0.588062	0.013189	0.005047	0.309347	0.007692	0.322536	0.006581	0.040891	0.01555	0.0010266
Front	Muscling area of neck	ewe-necked - top line dominated neck	MusNeck	4769	-3	3	0.0616481	0.595332	0.037491	0.007111	0.302096	0.008359	0.339587	0.007142	0.110402	0.020335	1.7042e-14
Front	Shape of neck	straight - arched	ShpNeckS	4769	-3	3	-0.0245334	0.560166	0.025011	0.005548	0.270245	0.00717	0.295256	0.006157	0.084709	0.018422	2.26e-11
Front	Shape of neck	thin - thick	ShpNeckT	4768	-3	3	-0.0209732	0.42963	0.011479	0.003182	0.169214	0.004398	0.180693	0.00375	0.063526	0.01739	1.6487e-06
Front	Neck connection to withers	marked notch/dip	NeckWith	4769	0	3	0.0339694	0.21602	0.001425	0.00067	0.044881	0.001103	0.046306	0.000955	0.030779	0.014415	0.0021464
Front	Length of withers	short - long	LenWith	4891	-3	3	0.0936414	0.681198	0.039273	0.008318	0.413593	0.010771	0.452865	0.009329	0.08672	0.017988	5.5611e-12
Front	Height of withers	flat - high	HeighWith	4891	-3	3	0.113474	0.680434	0.043954	0.008511	0.374287	0.010143	0.418241	0.008676	0.105092	0.019797	2.8055e-13
Front	Length of shoulder	short - long	LenShoul	4891	-3	3	0.0838274	0.448955	0.004773	0.002776	0.188713	0.004593	0.193485	0.003939	0.024666	0.014306	0.023343
Front	Shoulder angle	straight - sloping	ShoulAng	4879	-3	3	-0.0131174	0.515675	0.001371	0.002641	0.259188	0.005854	0.260559	0.005301	0.005263	0.010132	0.26837
Front	Shoulder position	clearly pushed forward	ShoulPos	4769	0	3	0.0345984	0.219293	0.001227	0.000677	0.045081	0.001113	0.046308	0.000955	0.0265	0.014567	0.01909
Topline	Course of topline	disturbed - straight	CoursTop	4891	-3	3	-0.0284195	0.510233	0.010825	0.003856	0.243447	0.005989	0.254271	0.005188	0.042572	0.015061	7.9026e-05
Topline	Length of back	short - long	LenBack	4891	-3	3	0.123901	0.60922	0.039187	0.007581	0.327223	0.008931	0.36641	0.007609	0.106948	0.020117	1.3315e-11
Topline	Line (strength) of back	dipped - roached	LineBack	4891	-3	3	-0.175424	0.567253	0.031924	0.006264	0.278653	0.007524	0.310578	0.006438	0.10279	0.019639	5.9852e-13
Topline	Line (strength) of loins	dipped (weak) - roached	LineLoins	4891	-3	3	-0.0562257	0.608316	0.028401	0.006888	0.340167	0.008938	0.368568	0.007583	0.077058	0.018373	4.9367e-08
Topline	Length of croup	short - long	LenCroup	4891	-3	3	-0.0292374	0.567494	0.010529	0.004531	0.289149	0.007125	0.299678	0.006109	0.035133	0.015046	0.0022347
Topline	Angle (inclination) of croup	flat (level) - sloping	AngCroup	4891	-3	3	0.0854631	0.646886	0.035646	0.007784	0.367099	0.009757	0.402745	0.008312	0.088507	0.018923	1.0053e-09
Topline	Shape of croup	angular - round	ShpCroup	4769	-3	3	-0.00419375	0.300278	0.001977	0.001161	0.085376	0.002054	0.087353	0.0018	0.02263	0.013257	0.020023
Topline	Set of tail	low - high	SetTail	4891	-2	3	0.158659	0.527928	0.028131	0.005331	0.236837	0.006385	0.264968	0.005495	0.106167	0.019562	1.6709e-14
Limbs	Position of carpus	over at knee - back at knee	PosCarp	4769	-3	2	0.0260013	0.278108	0.003743	0.001312	0.073121	0.001887	0.076864	0.001591	0.048699	0.01693	0.00033616
Limbs	Stance of front limbs	camped under	StanFL	4768	0	3	0.0134228	0.133643	0.000231	0.000235	0.017557	0.000424	0.017788	0.000366	0.013007	0.013198	0.15153
Limbs	Length of forelimb pastern	short - long	LenFLP	4891	-2	3	0.0850542	0.530196	0.018354	0.004545	0.246551	0.00628	0.264906	0.005433	0.069287	0.016906	2.897e-08
Limbs	Stance of forelimb pastern	upright - sloping (weak)	StanFLP	4891	-3	3	0.0850542	0.571765	0.043971	0.006833	0.280159	0.007687	0.32413	0.006779	0.135659	0.020227	0
Limbs	Broken toe axis in front limbs	markedly broken toe axis	ToeAxisFL	4769	0	2	0.0180331	0.15894	0.000541	0.000355	0.024442	0.0006	0.024983	0.000515	0.021645	0.014172	0.042261
Limbs	Length of cannon bones	short - long	LenCanB	4769	-2	3	-0.0106941	0.214049	0.000802	0.000607	0.043402	0.001056	0.044204	0.000911	0.018151	0.013703	0.074734
Limbs	Definition of foreleg joints	flat (weak) - distinct	ForeJoint	4891	-3	3	-0.0545901	0.286158	0.003358	0.001257	0.07684	0.001911	0.080198	0.001637	0.041874	0.015572	0.00083985
Limbs	Vertical congruity of forelegs	markedly offset knees	VConFL	4769	0	2	0.00314531	0.0723422	0	7.3e-05	0.005226	0.000127	0.005226	0.000108	1e-06	0.013949	0.5
Limbs	Definition of carpus-cannon articulation	flat - tied-in	CarCanArt	4769	-2	3	0.0289369	0.228068	0.001422	0.000742	0.049563	0.001221	0.050985	0.001051	0.027892	0.0145	0.013387
Limbs	Elbow position	tied-in elbow - loose elbow	ElbowPos	4769	-3	1	-0.00314531	0.0831339	0.00019	0.000114	0.006686	0.000172	0.006876	0.000142	0.027685	0.016474	0.072866
Limbs	Stance of hind limbs	camped under - stretched (camped out)	StanHL	4768	-3	2	0.0218121	0.207744	0	0.000453	0.041238	0.000949	0.041238	0.000849	1e-06	0.010985	0.5
Limbs	Length of hind limb pastern	short - long	LenHLP	4891	-3	3	0.0404825	0.420338	0.01056	0.002872	0.153431	0.003942	0.163991	0.003362	0.064392	0.017285	4.2119e-06
Limbs	Stance of hind limb pastern	upright - weak	StanHLP	4891	-2	3	0.125128	0.542927	0.022483	0.005025	0.264483	0.006774	0.286966	0.005896	0.078348	0.017197	8.5512e-12
Limbs	Broken toe axis in hind limbs	markedly broken toe axis	ToeAxisHL	4769	0	2	0.00545188	0.0842683	0	7.4e-05	0.0071	0.000163	0.0071	0.000146	1e-06	0.010403	0.5
Limbs	Hock angulation	straight - angulated	HockAng	4891	-3	3	0.128808	0.76247	0.063163	0.011142	0.496307	0.013309	0.55947	0.011614	0.112898	0.019303	0
Limbs	Hind leg	round	HindLeg	4768	0	3	0.0643876	0.300071	0.003681	0.001308	0.083345	0.002064	0.087026	0.001798	0.042297	0.014926	5.2489e-05
Limbs	Capped hock	markedly capped hock	CapHock	4891	0	3	0.0995706	0.375232	0.008639	0.002304	0.127876	0.003242	0.136515	0.002797	0.063286	0.016663	1.3366e-07
Limbs	Curby hock	markedly curby hock	CurbyHock	4891	0	3	0.00817829	0.110467	3.5e-05	0.000149	0.012085	0.000285	0.01212	0.000246	0.002872	0.012331	0.42264
Limbs	Definition of tarsus-cannon articulation	flat - tied-in	TarCanArt	4891	-3	3	0.0226947	0.381173	0.002313	0.001556	0.140238	0.003197	0.142552	0.002898	0.016228	0.010898	0.017893
Limbs	Size of joints	small - big	SizeJoint	4769	-3	3	-0.0941497	0.510117	0.024711	0.005099	0.229878	0.006249	0.254589	0.005331	0.097062	0.019552	1.0451e-12
Limbs	Definition of joints	poorly defined - well defined, bony	DefJoint	4769	-3	2	-0.00566156	0.278135	0.000968	0.000975	0.073285	0.001766	0.074253	0.001529	0.013038	0.013124	0.14859
Limbs	Overall quality of legs	blurred - lean/dry	QualLeg	4769	-2	3	0.0228559	0.384393	0.000557	0.001628	0.137823	0.003245	0.13838	0.002848	0.004026	0.011764	0.36846
Limbs	Joint effusion	marked joint effusion	JointEff	4769	0	3	0.0119522	0.124848	0	0.000179	0.015571	0.000362	0.015571	0.00032	1e-06	0.011522	0.5
Limbs	Epiphyseal swelling	marked epiphyseal swelling	EpiSwell	4769	0	0	0	0	--	--	--	--	--	--	--	--	--
Limbs	Shape of feet (hoof size)	narrow, small - wide, big	ShpFeet	4891	-3	3	-0.0323042	0.543957	0.055094	0.006918	0.238326	0.006896	0.29342	0.006262	0.187765	0.022039	0
Limbs	Heel height	flat hoof (-3), low heels - high heels, club foot (+3)	HeelHeigh	4891	-3	3	-0.0261705	0.400575	0.009546	0.002515	0.150086	0.00372	0.159633	0.003265	0.059801	0.015567	5.83e-09
Limbs	Hoof asymmetry (uneven shape of feet)	markedly uneven feet	HoofAsym	4879	0	3	0.0446813	0.262553	0.002106	0.000966	0.066428	0.001606	0.068533	0.001398	0.030722	0.014032	0.0043196
Correctness	Toe stance of forelegs	toe-in - toe-out	ToeStanFL	4891	-3	3	-0.0991617	0.740158	0.094668	0.012455	0.438822	0.012632	0.53349	0.011347	0.177451	0.021949	0
Special remarks	Standing position of front limbs	base-narrow - base-wide	SPosFL	4891	-3	3	-0.0445717	0.309457	0.002589	0.001361	0.091158	0.002224	0.093747	0.001909	0.027617	0.014471	0.015874
Special remarks	Position of carpus - frontal carpal angle	wide at knees (bow-legged) - narrow at knees (knock-kneed)	PosCarpF	4769	-2	3	-0.000629063	0.0949635	5e-05	0.000107	0.009002	0.000212	0.009052	0.000186	0.005497	0.011797	0.31803
Special remarks	Toe stance of hind legs	toe-in - toe-out	ToeStanHL	4891	-3	3	0.0128808	0.225287	0.001156	0.000702	0.049172	0.001188	0.050327	0.001024	0.022961	0.013913	0.035617
Special remarks	Standing position of hind limbs	base-narrow - base-wide	SPosHL	4891	-3	3	-0.0376201	0.384537	0.008743	0.002461	0.136936	0.003476	0.145679	0.002983	0.060019	0.016696	3.1029e-07
Special remarks	Position of hock - back view	bow-hocked - cow-hocked	PosHock	4891	-3	3	0.00654263	0.237485	0.002233	0.000873	0.053992	0.00134	0.056225	0.001147	0.039716	0.015434	0.00094238
Special remarks	Correctness of limb movement	plaiting (brushing) - dishing (winging)	CorrLMov	4879	-3	3	0.010453	0.317091	0.002448	0.001418	0.097268	0.002364	0.099716	0.002032	0.024545	0.014185	0.019187
Special remarks	Rotation in the hock	marked rotation	RotHock	4769	0	3	0.0775844	0.336314	0.005426	0.001882	0.104334	0.002696	0.10976	0.002272	0.049434	0.017009	0.00033097
Special remarks	Irregularity	markedly irregular	Irregularity	4769	0	3	0.00545188	0.110158	0	0.000147	0.012028	0.000283	0.012028	0.000248	1e-06	0.012216	0.5
Special remarks	Coordination	uncoordinated	Coordinat	4769	0	3	0.00775844	0.114686	0	0.000162	0.013199	0.00031	0.013199	0.000272	1e-06	0.012272	0.5
Special remarks	Tail position	markedly off-center	TailPos	4769	0	3	0.0582931	0.285923	0.00275	0.001148	0.077534	0.001897	0.080284	0.001656	0.034247	0.014232	0.00069631
Special remarks	Tail tone	un-toned - over-toned	TailTone	4769	-2	3	-0.0113231	0.305634	0.004298	0.001346	0.087872	0.002155	0.09217	0.001904	0.046627	0.01449	3.4893e-07
Special remarks	Breathing sound	marked breathing sound	BreathSd	4769	0	2	0.00104844	0.0434337	0	2.5e-05	0.001845	4.4e-05	0.001845	3.8e-05	1e-06	0.013487	0.5
