# Supplementary material for: Genomic analyses of withers height and linear conformation traits in German Warmblood horses using imputed sequence-level genotypes
Source: Genet Sel Evol. 2024 Jun 13;56:45. doi: 10.1186/s12711-024-00914-6 (PMC11177368; doi:10.1186/s12711-024-00914-6)
Supplement: Supplementary file 3 — Additional file 3: Table S2. PCR and sequencing primers. Primers used for amplifying and sequencing the target DNA segments surrounding putative causal variants for withers height in German Warmblood horses. [file 12711_2024_914_MOESM3_ESM.xlsx]

## Sheet: Table S2
Table S2: Primers used for amplifying and sequencing the target DNA segments surrounding putative causal variants for withers height in German Warmblood horses
Position (ECA3)	rsID	Forward-Primer (PCR)	Reverse-Primer (PCR)	Primer for sequencing
107435423	-	5'-GCGCCGCTCGTATGTAAATG-3'	5'-CCCGAACGGGAGATTCAACT-3'	5'-CTAAACCTCTCAGCCCCAAAC-3'
107435443	-
107558421	rs1146838995	5'-TGCCTCCAGGGTGGTATTCTAT-3'	5'-CTCCTTCACTGCTTTTAACCTCA-3'	Reverse
107558814	rs1148715914
107560909	rs1138481672	5'-AGAGGGGAAACTGCTCAACC-3'	5'-ACTCAGACATTGCCACCCTT-3'	Forward
107593518	rs396043282	5'-GGGAATTCTTGGCCTGAGGA	5'-TGTGGTGTATCTTGATGGGGTG-3'	Forward + Reverse
107624530	rs1139684227	5'-CCCGTTCACCGCCCGATAA-3'	5'-CTGCCGATTAAGGAGGCCTTTC-3'	5'-AGTCCAGAGGGTCACGGG-3'
107633983	rs1137124154	5'-ATCTTTTGTTTATTTGCCAGTGTTAGC-3'	5'-ACTCTCATTGAGGTACTTAGCGTTCTC-3'	Forward
107651460	-	5'-GCGTTTTAGCGATGGCTTCTG-3'	5'-GGCACCAAGATTTAGGATCGC-3'	5'-AGCGCCTCACCTTACCTT-3'
