# Supplementary material for: Genomic analyses of withers height and linear conformation traits in German Warmblood horses using imputed sequence-level genotypes
Source: Genet Sel Evol. 2024 Jun 13;56:45. doi: 10.1186/s12711-024-00914-6 (PMC11177368; doi:10.1186/s12711-024-00914-6)
Supplement: Supplementary file 5 — Additional file 5: Table S3. Quantitative trait loci (QTL) identified in genome-wide association studies for 61 conformation traits in 4768 to 4891 horses (depending on the trait). This table presents the Equus caballus (ECA) chromosome and the position of the QTL, the number of SNPs genome-wide significantly associated with the respective trait at the given locus (number of SNPs) and the p-value of the most significantly associated SNP at the locus (lowest p-value). [file 12711_2024_914_MOESM5_ESM.xlsx]

## Sheet: Table S3
Table S3: Quantitative trait loci identified in genome-wide association studies for 61 conformation traits in 4768 to 4891 horses
Code	Trait	ECA	Position	Number of SNPs	Lowest p-value
BrType	Breed type	3	103,928,638–117,228,353	4294	6.01629e-50
GenExpr	Gender expression	3	103,933,199–115,000,494	3076	2.26476e-43
Frame	Frame	1	56,598,762–57,762,540	97	1.42592e-11
		3	100,562,157–117,772,385	17532	9.84184e-127
Caliber	Caliber	3	100,445,666–114,643,405	7638	8.16807e-62
ChestWt	Chest width	1	172,700,779–177,438,466	100	6.23668e-15
LenLegs	Length of legs	3	106,322,437–111,847,825	1021	1.3227e-20
HarmProp	Harmony of proportions	12	28,516,031–28,516,031	1	2.31485e-09
BodyShp	Body shape	3	106,524,287–107,961,431	374	4.24012e-15
BodyDir	Body direction	14	69,274,948–69,274,948	1	2.69238e-09
HeadShp	Head shape	3	88,664,288–90,949,187	3	1.51288e-09
		3	101,230,966–115,000,495	8083	5.23934e-83
HeadLen	Head length	2	35,758,063–35,807,592	3	3.0065e-09
		3	106,322,437–108,349,255	734	1.21497e-19
EyeSize	Eye size	3	106,945,037–108,195,045	474	1.42019e-15
EyeColW	Eye colour (white)	1	17,130,656–17,132,459	2	1.25642e-12
		1	24,334,579–24,633,589	16	7.44993e-10
		1	75,206,687–82,273,853	281	1.38849e-12
		3	72,436,610–80,584,767	274	1.76655e-13
		8	89,278,998–89,306,076	7	3.02482e-12
		16	18,919,564–21,266,169	13	2.23316e-11
		16	41,671,023–41,671,023	1	2.09693e-09
		17	59,139,124–59,139,124	1	2.02007e-09
		26	17,095,748–17,380,416	122	4.24425e-13
Cheeks	Cheeks (jowl)	9	18,897,064–18,953,488	72	2.80088e-11
		19	14,753,459–14,765,787	4	8.1489e-16
LenNeck	Length of neck	27	22,220,567–22,361,542	8	2.7153e-09
NeckWith	Neck connection to withers	1	103,863,865–103,875,329	5	1.65035e-09
		1	174,060,408–174,060,471	2	1.27437e-09
		10	59,197,862–59,954,346	128	4.05159e-15
		11	56,626,904–56,626,904	1	2.2984e-11
		17	18,821,506–18,821,506	1	4.5005e-10
		17	50,745,878–50,850,775	22	4.69089e-10
		25	4,555,250–4,555,250	1	7.96045e-12
		26	8,016,770–8,076,403	2	2.79268e-09
		26	9,220,957–9,221,031	2	1.05084e-09
LenWith	Length of withers	3	107,555,297–107,558,421	3	2.84011e-09
LenShoul	Length of shoulder	4	10,255,565–10,255,565	1	3.27553e-09
ShoulPos	Shoulder position	3	22,030,042–22,063,966	4	1.08858e-09
		5	26,205,665–26,205,665	1	4.25386e-11
		6	22,988,914–23,562,243	12	3.11811e-11
		8	76,689,654–76,690,738	4	2.56075e-11
		10	11,550,926–11,550,926	1	3.68728e-09
		10	47,051,242–47,057,801	27	5.31054e-11
		16	69,316,539–69,316,539	1	2.17452e-09
		16	79,426,355–79,487,232	10	5.60928e-13
LenCroup	Length of croup	2	96,201,274–96,201,274	1	2.93611e-09
SetTail	Set of tail	1	44,001,166–44,001,166	1	1.60128e-10
		4	20,853,828–20,854,387	2	1.7326e-09
ToeAxisF	Broken toe axis in front limbs	3	54,283,809–56,011,960	3	1.99641e-09
		10	64,329,104–64,339,469	5	1.00398e-09
		12	15,232,635–15,435,584	5	1.07057e-10
		15	85,961,476–85,961,476	1	7.18003e-10
		16	45,851,926–45,851,939	2	2.18525e-09
		24	4,803,951–4,804,254	2	8.37393e-12
		26	26,878,446–26,878,446	1	5.99765e-11
ForeJoint	Definition of foreleg joints	1	125,317,343–125,333,785	46	2.63243e-10
		18	3,403,237–3,403,237	1	3.18099e-09
CapHock	Capped hock	10	1,291,490–1,291,490	1	3.4436e-10
		12	22,765,969–22,771,931	2	1.05415e-09
SizeJoint	Size of joints	3	104,747,682–112,184,391	1821	1.32038e-33
ShpFeet	Shape of feet (hoof size)	2	33,318,116–37,600,770	59	4.57689e-11
		3	97,262,486–97,266,679	2	1.64536e-10
		3	103,544,760–109,028,280	1431	2.46606e-29
HoofAsym	Hoof asymmetry (uneven shape of feet)	2	14,462,330–14,462,330	1	2.69037e-09
		17	64,636,582–67,185,489	37	4.70803e-10
		18	3,858,135–3,858,135	1	1.3917e-09
ToeStanFL	Toe stance of forelegs	22	31,767,254–32,395,663	191	4.87094e-11
SPosFL	Standing position of front limbs	15	82,397,145–82,397,145	1	1.37866e-09
		16	68,084,601–68,084,601	1	3.04568e-09
ToeStanHL	Toe stance of hind legs	18	394,898–404,191	2	1.22047e-10
CorrLMov	Correctness of limb movement	3	119,704,795–119,704,795	1	5.21106e-10
		16	16,880,556–16,882,541	2	9.64457e-10
RotHock	Rotation in the hock	3	106,947,312–107,710,219	189	1.23002e-10
TailPos	Tail position	28	40,018,146–40,018,146	1	2.663e-09
