# Supplementary material for: Genomic analyses of withers height and linear conformation traits in German Warmblood horses using imputed sequence-level genotypes
Source: Genet Sel Evol. 2024 Jun 13;56:45. doi: 10.1186/s12711-024-00914-6 (PMC11177368; doi:10.1186/s12711-024-00914-6)
Supplement: Supplementary file 7 — Additional file 7: Table S4. Top associated SNPs for withers height and 13 conformation traits with a significant association signal on chromosome 3. This table includes the positions of the top SNPs on EquCab3.0, the respective alleles and frequencies, the SNP effect (beta), standard error (SE) and p-value (p). SNPs highlighted in bold were included in conditional GWAS for the respective conformation trait. [file 12711_2024_914_MOESM7_ESM.xlsx]

## Sheet: Table S4
Table S4: Top associated SNPs for withers heigth and 13 conformation traits with a significant association signal on chromosome 3
Trait	Chromosome	Position	rsID	Allele 1	Allele 2	Frequency (allele 1)	Beta	SE	p
Withers height	3	107373887	rs68603062	A	T	0.465116	2.78406	0.105278	4.17894e-154
	3	107374136	rs68603064	C	T	0.465116	2.78406	0.105278	4.17894e-154
	3	107374798	rs1136437528	G	A	0.465116	2.78406	0.105278	4.17894e-154
	3	107375521	rs1149496287	T	C	0.465116	2.78406	0.105278	4.17894e-154
Breed type	3	107373887	rs68603062	A	T	0.450317	-0.314174	0.0211427	6.01629e-50
	3	107374136	rs68603064	C	T	0.450317	-0.314174	0.0211427	6.01629e-50
	3	107374798	rs1136437528	G	A	0.450317	-0.314174	0.0211427	6.01629e-50
	3	107375521	rs1149496287	T	C	0.450317	-0.314174	0.0211427	6.01629e-50
Gender expression	3	107345731	rs1139838416	G	A	0.450112	-0.286145	0.0207224	2.26476e-43
	3	107348976	rs1136408704	G	T	0.450112	-0.286145	0.0207224	2.26476e-43
Frame	3	107338203	rs1145719639	G	A	0.44917	0.488166	0.0203849	9.84184e-127
	3	107339257	rs1146226243	A	C	0.44917	0.488166	0.0203849	9.84184e-127
Caliber	3	107205166	rs1141597173	A	T	0.451135	0.225589	0.0135975	8.16807e-62
Length of legs	3	107345731	rs1139838416	G	A	0.449477	0.148216	0.0159263	1.3227e-20
	3	107348976	rs1136408704	G	T	0.449477	0.148216	0.0159263	1.3227e-20
Body shape	3	107348588	rs1138898791	A	G	0.470793	0.112514	0.0143374	4.24012e-15
Head shape	3	107373887	rs68603062	A	T	0.450317	-0.393192	0.0203713	5.23934e-83
	3	107374136	rs68603064	C	T	0.450317	-0.393192	0.0203713	5.23934e-83
	3	107374798	rs1136437528	G	A	0.450317	-0.393192	0.0203713	5.23934e-83
	3	107375521	rs1149496287	T	C	0.450317	-0.393192	0.0203713	5.23934e-83
Head length	3	107369102	rs1151617437	T	A	0.449256	0.07267	0.00801411	1.21497e-19
	3	107369605	rs1142421862	C	T	0.449256	0.07267	0.00801411	1.21497e-19
	3	107370956	rs1145533027	A	G	0.449256	0.07267	0.00801411	1.21497e-19
Eye size	3	107190042	rs1141505835	A	C	0.453179	-0.123212	0.015433	1.42019e-15
Length of withers	3	107557163	rs1152276079	T	C	0.435494	0.0901506	0.0151754	2.84011e-09
	3	107558421	rs1146838995	T	G	0.435494	0.0901506	0.0151754	2.84011e-09
Size of joints	3	107370014	rs1148343189	C	T	0.435731	0.138227	0.0114411	1.32038e-33
Shape of feet (hoof size)	3	107334818	rs1137427665	A	G	0.449908	0.136627	0.0121506	2.46606e-29
	3	107335402	rs1150712617	T	C	0.449908	0.136627	0.0121506	2.46606e-29
Rotation in the hock	3	107211701	--	AGG	A	0.416335	0.0478767	0.00743937	1.23002e-10
	3	107211702	--	C	CT	0.416335	0.0478767	0.00743937	1.23002e-10
