# Supplementary material for: Genomic analyses of withers height and linear conformation traits in German Warmblood horses using imputed sequence-level genotypes
Source: Genet Sel Evol. 2024 Jun 13;56:45. doi: 10.1186/s12711-024-00914-6 (PMC11177368; doi:10.1186/s12711-024-00914-6)
Supplement: Supplementary file 9 — Additional file 9: Table S5. Genetic correlations of 61 conformation traits with withers height. Genetic correlations (rG) and standard errors (SE) were estimated from the data of 4768 German Warmblood horses (for the combination of two conformation traits) or 2938 horses (for the combination of one conformation trait and withers height). In genome-wide association studies, all traits showed a significant association signal in the same region on Equus caballus chromosome 3 (ECA3). Genetic correlations were estimated for the markers on all autosomes on the one hand, and separately for the markers in the QTL region on ECA3 and those in the rest of the genome on the other hand. Table S6. Genetic correlations of 13 conformation traits with withers height. Genetic correlations (rG) and standard errors (SE) were estimated from the data of 4768 German Warmblood horses (for the combination of two conformation traits) or 2938 horses (for the combination of one conformation trait and withers height). In genome-wide association studies, all traits showed a significant association signal in the same region on Equus caballus chromosome 3 (ECA3). Genetic correlations were estimated for the markers on all autosomes on the one hand, and separately for the markers in the QTL region on ECA3 and for those in the rest of the genome on the other hand. [file 12711_2024_914_MOESM9_ESM.xlsx]

## Sheet: Table S5
Table S5: Genetic correlations between 61 conformation traits and withers height
Trait	Code	Withers height		BrType		GenExpr		Frame		Caliber		ChestWt		Barrel		Condition		Develop		LenLegs		HarmProp		BodyShp		BodyDir		HeadShp		HeadLen		EyeSize		EyeColW		HeadNeck		Cheeks		LenNeck		SetNeck		MusNeck		ShpNeckS		ShpNeckT
		rG	SE	rG	SE	rG	SE	rG	SE	rG	SE	rG	SE	rG	SE	rG	SE	rG	SE	rG	SE	rG	SE	rG	SE	rG	SE	rG	SE	rG	SE	rG	SE	rG	SE	rG	SE	rG	SE	rG	SE	rG	SE	rG	SE	rG	SE	rG	SE
Withers height				-0.021358	0.077397	-0.072747	0.076403	0.921505	0.026534	0.683329	0.089312	0.163651	0.158312	-0.083904	0.192171	-0.280286	0.281828	0.753654	0.442799	0.709388	0.070458	-0.066921	0.124147	0.734439	0.160782	0.452812	0.715381	-0.201018	0.068774	0.428733	0.196169	-0.10347	0.102339	-0.244463	0.178875	-0.200786	0.166669	-0.271183	0.223957	0.068688	0.123031	0.604029	0.206005	0.07256	0.110681	0.136722	0.122004	-0.207663	0.130434
Breed type	BrType					0.97237	0.019169	-0.080665	0.074499	-0.462617	0.081383	-0.174624	0.136106	-0.350193	0.182996	-0.049033	0.142436	0.196658	0.158869	0.148342	0.087523	0.900014	0.071149	-0.34194	0.12597	0.441758	0.141752	0.939257	0.025219	-0.402665	0.106206	0.70804	0.081773	0.034173	0.125196	0.35156	0.121272	0.168497	0.156997	0.344241	0.103606	0.599026	0.149125	0.615503	0.084042	0.54993	0.1042	-0.008074	0.119624
Gender expression	GenExpr							-0.119555	0.076772	-0.371451	0.088905	-0.087272	0.142405	-0.152594	0.174804	0.1922	0.148928	0.432745	0.158732	0.072221	0.091292	0.860096	0.079508	-0.399386	0.130172	0.413489	0.154032	0.902584	0.030949	-0.301771	0.112439	0.76249	0.07611	0.071477	0.128159	0.140566	0.133276	0.187549	0.162359	0.226407	0.111256	0.527496	0.162056	0.597011	0.088125	0.591228	0.106704	0.125846	0.1249
Frame	Frame									0.682738	0.066882	0.145372	0.144314	-0.661889	0.189862	-0.230268	0.158896	0.590466	0.155873	0.734811	0.05423	-0.023123	0.122335	0.657237	0.095912	0.373779	0.136076	-0.312833	0.062838	0.383588	0.113381	-0.092383	0.104817	-0.054806	0.135344	-0.111822	0.140261	-0.183286	0.174068	0.262972	0.109449	0.303803	0.149275	0.090596	0.10338	0.054776	0.113854	-0.155193	0.12805
Caliber	Caliber											0.598184	0.140829	0.219528	0.213889	0.442174	0.165126	0.73174	0.146557	0.256717	0.105632	-0.308496	0.14079	0.388568	0.145751	0.166896	0.16649	-0.533937	0.069343	0.320505	0.133453	-0.286268	0.121394	0.268291	0.162688	-0.601687	0.149336	-0.361228	0.194421	-0.250462	0.135193	-0.234395	0.183365	-0.035704	0.127086	-0.182532	0.138175	0.502371	0.14026
Chest width	ChestWt													0.57215	0.277993	0.637819	0.215478	0.408286	0.261067	-0.211055	0.164294	-0.038473	0.207986	-0.096179	0.245292	-0.060293	0.248648	-0.161287	0.125805	0.055864	0.204839	-0.199792	0.184335	-0.092268	0.233255	-0.653138	0.227907	-0.014807	0.299014	-0.223453	0.203519	-0.581909	0.259548	0.282198	0.177041	0.165732	0.192738	0.546742	0.197249
Barrel	Barrel															0.653338	0.267428	0.430685	0.32903	-0.746956	0.253466	-0.404913	0.249903	-0.765105	0.279716	-0.773898	0.324638	-0.22374	0.162472	-0.233467	0.24471	0.021875	0.22176	-0.380158	0.291611	-0.487434	0.298417	0.03397	0.351888	-0.052524	0.244497	0.143887	0.298502	0.076359	0.22282	0.092013	0.233246	0.725527	0.239326
Condition	Condition																	0.94784	0.216626	-0.317814	0.170788	-0.065726	0.212252	-0.165575	0.251161	0.347033	0.251889	0.024385	0.133832	-0.152696	0.222087	0.104197	0.195238	-0.135743	0.247423	-0.730658	0.237646	-0.423711	0.311295	0.170695	0.218136	-0.361299	0.265212	0.535096	0.184683	0.420612	0.203008	0.575358	0.203507
Development	Develop																			0.265208	0.196336	0.461338	0.231467	-0.277896	0.304752	0.622378	0.254368	0.086413	0.15173	-0.240251	0.244653	0.231071	0.215428	0.128675	0.272369	-0.850451	0.246338	-0.572997	0.310159	0.282033	0.242314	-0.153758	0.292469	1	0.187824	0.68743	0.232772	0.87203	0.248879
Length of legs	LenLegs																					0.488263	0.129146	0.213216	0.148843	0.649271	0.147352	0.01283	0.080656	0.138496	0.135897	0.065919	0.121915	-0.184367	0.155723	0.174428	0.158828	-0.035675	0.198628	0.18491	0.128246	0.437277	0.189136	0.110205	0.121879	0.012115	0.131397	-0.335744	0.136544
Harmony of proportions	HarmProp																							-0.286808	0.19056	0.816725	0.168643	0.673239	0.099213	-0.179642	0.171697	0.713369	0.144888	-0.268115	0.189644	0.063853	0.195897	-0.012249	0.240999	0.398883	0.160262	0.36278	0.20596	0.647555	0.13424	0.733005	0.148414	0.230537	0.179529
Body shape	BodyShp																									0.043256	0.229138	-0.358053	0.113124	0.391521	0.192294	-0.320017	0.166853	0.211546	0.22629	0.175596	0.231303	0.067929	0.286484	0.32384	0.174012	0.021141	0.241716	-0.178315	0.174262	-0.028833	0.18709	-0.721145	0.253065
Body direction	BodyDir																											0.315111	0.139144	0.238857	0.191527	0.361173	0.185625	0.113582	0.225776	-0.201079	0.243765	-0.165759	0.278172	0.53476	0.189121	0.361898	0.233945	0.592023	0.179865	0.644659	0.206907	0.234657	0.222673
Head shape	HeadShp																													-0.363132	0.098365	0.782769	0.064822	0.096836	0.116279	0.208687	0.119276	0.29238	0.143393	0.220625	0.099751	0.172865	0.134667	0.363117	0.08828	0.415257	0.10335	0.108093	0.112506
Head length	HeadLen																															-0.409972	0.147909	0.186834	0.188866	0.153791	0.201428	0.680408	0.267228	0.106298	0.163111	-0.004432	0.208394	-0.336188	0.149876	-0.2053	0.165901	0.055514	0.181686
Eye size	EyeSize																																	-0.038617	0.171754	0.111782	0.17386	-0.068838	0.226676	0.154659	0.1469	0.42456	0.194797	0.432694	0.13638	0.292107	0.152087	0.072965	0.163606
Eye colour (white)	EyeColW																																			0.173351	0.221085	0.161792	0.270721	-0.129647	0.189716	-0.606288	0.249412	-0.348452	0.174344	-0.203111	0.187249	0.235918	0.207517
Head-neck connection	HeadNeck																																					0.613073	0.273525	0.337731	0.181502	0.78152	0.216111	-0.098229	0.179627	-0.037732	0.191124	-0.631607	0.180388
Cheeks (jowl)	Cheeks																																							0.481723	0.238397	0.281862	0.290693	0.124245	0.213347	-0.093787	0.238458	-0.405366	0.260415
Length of neck	LenNeck																																									0.822652	0.199106	0.437354	0.138022	0.443164	0.144293	-0.280143	0.173142
Set of neck	SetNeck																																											0.601046	0.164546	0.443131	0.195323	-0.399578	0.213138
Muscling area of neck	MusNeck																																													0.709761	0.116873	0.444305	0.147847
Shape of neck (straightness)	ShpNeckS																																															0.191221	0.171079
Shape of neck (thickness)	ShpNeckT
Neck connection to withers	NeckWith
Length of withers	LenWith
Height of withers	HeighWith
Length of shoulder	LenShoul
Shoulder position	ShoulPos
Course of topline	CoursTop
Length of back	LenBack
Line (strength) of back	LineBack
Line (strength) of loins	LineLoins
Length of croup	LenCroup
Angle (inclination) of croup	AngCroup
Shape of croup	ShpCroup
Set of tail	SetTail
Position of carpus	PosCarp
Length of forelimb pastern	LenFLP
Stance of forelimb pastern	StanFLP
Broken toe axis in front limbs	ToeAxisF
Definition of foreleg joints	ForeJoint
Definition of carpus-cannon articulation	CarCanArt
Length of hind limb pastern	LenHLP
Stance of hind limb pastern	StanHLP
Hock angulation	HockAng
Hind leg	HindLeg
Capped hock	CapHock
Definition of tarsus-cannon articulation	TarCanArt
Size of joints	SizeJoint
Shape of feet (hoof size)	ShpFeet
Heel height	HeelHeigh
Hoof asymmetry (uneven shape of feet)	HoofAsym
Toe stance of forelegs	ToeStanFL
Standing position of front limbs	SPosFL
Toe stance of hind legs	ToeStanHL
Standing position of hind limbs	SPosHL
Position of hock - back view	PosHock
Correctness of limb movement	CorrLMov
Rotation in the hock	RotHock
Tail position	TailPos
Tail tone	TailTone
[truncated: 76 more columns]

## Sheet: Table S6
Table S6: Genetic correlations between 13 conformation traits and withers height
Trait	Code		Withers height		BrType		GenExpr		Frame		Caliber		LenLegs		BodyShp		HeadShp		HeadLen		EyeSize		LenWith		SizeJoint		ShpFeet		RotHock
		Autosomes	rG	SE	rG	SE	rG	SE	rG	SE	rG	SE	rG	SE	rG	SE	rG	SE	rG	SE	rG	SE	rG	SE	rG	SE	rG	SE	rG	SE
Withers height		all			-0.021358	0.077397	-0.072747	0.076403	0.921505	0.026534	0.683329	0.089312	0.709388	0.070458	0.734439	0.160782	-0.201018	0.068774	0.428733	0.196169	-0.10347	0.102339	0.356055	0.109813	0.557314	0.098902	0.215293	0.084018	0.196654	0.133844
		QTL			-1	0.114937	-0.974448	0.082044	0.977281	0.02103	1	0.048372	1	0.120279	0.883413	0.164005	-0.988388	0.052038	0.991854	0.16062	-0.78747	0.161874	1	0.31227	0.96738	0.069189	0.653997	0.156718	0.711371	0.182625
		all except QTL			0.365321	0.079796	0.270693	0.082463	0.874209	0.044157	0.429358	0.134873	0.69597	0.080659	0.665834	0.222782	0.199422	0.080798	0.19684	0.212649	0.169112	0.114692	0.126577	0.126256	0.295214	0.131726	0.061165	0.098524	0.089025	0.146199
Breed type	BrType	all					0.97237	0.019169	-0.080665	0.074499	-0.462617	0.081383	0.148342	0.087523	-0.34194	0.12597	0.939257	0.025219	-0.402665	0.106206	0.70804	0.081773	0.031955	0.103923	-0.510194	0.092922	-0.443164	0.074699	-0.022465	0.133999
		QTL					0.984732	0.022183	-0.956313	0.06764	-0.983676	0.058427	-0.842901	0.161816	-0.964789	0.143277	0.961149	0.03722	-0.909294	0.134115	0.88901	0.111339	-1	0.310217	-1	0.050123	-0.879264	0.097484	-0.865418	0.163338
		all except QTL					0.965268	0.024607	0.301704	0.081664	-0.238989	0.111903	0.300275	0.089954	-0.207106	0.13803	0.920413	0.033597	-0.255467	0.123746	0.675832	0.0938	0.152745	0.110493	-0.348253	0.111951	-0.337866	0.087832	0.110324	0.145029
Gender expression	GenExpr	all							-0.119555	0.076772	-0.371451	0.088905	0.072221	0.091292	-0.399386	0.130172	0.902584	0.030949	-0.301771	0.112439	0.76249	0.07611	-0.111345	0.105509	-0.457732	0.09903	-0.377365	0.07946	-0.088195	0.138342
		QTL							-0.973762	0.051907	-0.952095	0.067496	-0.879964	0.126515	-1	0.124585	1	0.022877	-1	0.104884	0.958381	0.081085	-1	0.217426	-0.951794	0.066013	-0.950827	0.062571	-0.930513	0.123353
		all except QTL							0.239466	0.087795	-0.128592	0.117442	0.21554	0.096466	-0.240693	0.147312	0.868233	0.041022	-0.119233	0.129721	0.724051	0.089494	-0.011439	0.114447	-0.302955	0.118344	-0.253996	0.092658	0.073653	0.155935
Frame	Frame	all									0.682738	0.066882	0.734811	0.05423	0.657237	0.095912	-0.312833	0.062838	0.383588	0.113381	-0.092383	0.104817	0.439023	0.096824	0.604246	0.088947	0.272743	0.077743	0.310941	0.139481
		QTL									0.956784	0.045269	0.971575	0.06086	0.921573	0.094042	-0.956337	0.040572	1	0.083933	-0.864302	0.126297	1	0.249324	0.982561	0.049971	0.932337	0.059542	0.836439	0.156617
		all except QTL									0.428041	0.113792	0.73423	0.064962	0.55645	0.124727	0.043722	0.081338	0.174839	0.137565	0.120004	0.119652	0.334387	0.113267	0.381133	0.125187	0.039752	0.097213	0.204489	0.163539
Caliber	Caliber	all											0.256717	0.105632	0.388568	0.145751	-0.533937	0.069343	0.320505	0.133453	-0.286268	0.121394	0.093932	0.131031	0.872416	0.076003	0.50799	0.08268	-0.038766	0.175522
		QTL											1	0.147111	0.967197	0.122565	-0.991916	0.032282	0.909	0.140946	-0.962339	0.113979	1	0.430239	1	0.05362	0.813568	0.109142	0.916033	0.179881
		all except QTL											0.063528	0.132285	0.229549	0.186285	-0.305877	0.098924	0.16194	0.167956	-0.168594	0.15013	-0.107563	0.158624	0.823431	0.111703	0.406768	0.110856	-0.340761	0.22511
Length of legs	LenLegs	all													0.213216	0.148843	0.01283	0.080656	0.138496	0.135897	0.065919	0.121915	0.418535	0.115028	-0.107144	0.126601	-0.252775	0.098867	0.013024	0.164604
		QTL													0.906718	0.121689	-0.89898	0.108855	1	0.113174	-0.837105	0.168529	1	0.234955	1	2182.2	0.995353	0.067025	0.987073	0.152757
		all except QTL													0.162227	0.158321	0.184478	0.086026	0.058866	0.143765	0.128812	0.127009	0.358385	0.12283	-0.354428	0.135442	-0.380036	0.100704	-0.028815	0.170989
Body shape	BodyShp	all															-0.358053	0.113124	0.391521	0.192294	-0.320017	0.166853	0.325716	0.16902	0.581326	0.154324	0.281327	0.140064	0.489829	0.226991
		QTL															-1	0.125589	0.889915	0.164757	-1	0.128771	0.988783	0.173852	0.930283	0.115437	0.877839	0.130919	0.937276	0.125777
		all except QTL															-0.191765	0.126569	0.329736	0.215748	-0.204988	0.181878	0.256311	0.183187	0.523952	0.180152	0.167645	0.156895	0.446763	0.254132
Head shape	HeadShp	all																	-0.363132	0.098365	0.782769	0.064822	-0.009158	0.095966	-0.566514	0.081753	-0.332135	0.069491	0.105143	0.125665
		QTL																	-0.980302	0.099359	0.985605	0.063341	-1	0.275289	-0.954268	0.055102	-0.856804	0.085786	-0.810227	0.177829
		all except QTL																	-0.191964	0.114325	0.744963	0.076447	0.121025	0.102929	-0.418464	0.102074	-0.207555	0.081684	0.253842	0.135782
Head length	HeadLen	all																			-0.409972	0.147909	0.058301	0.158337	0.08458	0.15757	0.2917	0.122116	-0.109021	0.199628
		QTL																			-0.9873	0.125316	1	0.244716	1	0.110286	1	0.083531	0.921564	0.168646
		all except QTL																			-0.331837	0.164582	-0.015192	0.169973	-0.065523	0.170765	0.133279	0.137781	-0.265947	0.223799
Eye size	EyeSize	all																					0.212422	0.143588	-0.510217	0.128425	-0.211598	0.108576	-0.034082	0.181547
		QTL																					-1	0.35194	-0.962017	0.100646	-0.829064	0.133381	-0.958032	0.202046
		all except QTL																					0.305897	0.149323	-0.456933	0.145088	-0.145743	0.119564	0.062603	0.199135
Length of withers	LenWith	all																							0.006947	0.147073	-0.003846	0.115233	-0.019208	0.192068
		QTL																							1	0.304791	0.967005	0.120308	0.893679	0.266692
		all except QTL																							-0.100653	0.157782	-0.113015	0.124485	-0.086566	0.210471
Size of joints	SizeJoint	all																									0.330617	0.102702	0.100069	0.188304
		QTL																									0.907527	0.088803	1	0.146633
		all except QTL																									0.202371	0.119907	-0.015318	0.204595
Shape of feet (hoof size)	ShpFeet	all																											0.298715	0.145672
		QTL																											0.829589	0.184939
		all except QTL																											0.212496	0.162244
Rotation in the hock	RotHock	all
		QTL
		all except QTL
