# Supplementary material for: Genomic analyses of withers height and linear conformation traits in German Warmblood horses using imputed sequence-level genotypes
Source: Genet Sel Evol. 2024 Jun 13;56:45. doi: 10.1186/s12711-024-00914-6 (PMC11177368; doi:10.1186/s12711-024-00914-6)
Supplement: Supplementary file 10 — Additional file 10: Table S7. Results of the variant effect prediction for withers height in 2709 German Warmblood horses. Only the variants that were statistically significantly associated with withers height in the preliminary genome-wide association study (GWAS) were used as the input. Shown are all the variants that were predicted to have a high or moderate impact, including their dosage R-squared (DR2) value from imputation with Beagle 5.1 and the following information from GWAS: SNP effect (beta), standard error (SE) and p-value (p). The variants highlighted in grey are located within runs of homozygosity shared by the ten horses with the highest estimated breeding value for withers height (based on the markers on chromosome 3). The variants printed in bold were in high linkage disequilibrium (R2 > 0.8) with the top variants identified in GWAS. [file 12711_2024_914_MOESM10_ESM.xlsx]

## Sheet: Table S7
Table S7: Results of the variant effect prediction for withers height in 2709 German warmblood horses
Chromosome	Position	rsID	Minor allele	Major allele	MAF	Beta	SE	p	DR2	Consequence	Impact	Gene	Transcript	Biotype	Exon	Intron	cDNA position	CDS position	Protein position	Amino acids	Codons	SIFT
1	56992379	rs1145176363	T	C	0.142673	0.837387	0.1389	1.653e-09	0.96	missense variant	moderate	MYPN	ENSECAT00000016087.3	protein coding	2/20	-	701	410	137	P/L	cCg/cTg	tolerated (0.06)
1	57404661	rs1144716965	A	T	0.0749354	1.44757	0.184253	3.95198e-15	0.77	missense variant	moderate	TET1	ENSECAT00000016139.2	protein coding	4/12	-	5082	4091	1364	V/E	gTa/gAa	tolerated (0.06)
1	58642682	rs1149037315	T	C	0.0586932	1.34606	0.203673	3.87093e-11	0.81	missense variant	moderate	MACROH2A2	ENSECAT00000020715.2	protein coding	3/8	-	526	467	156	T/M	aCg/aTg	tolerated (0.09)
													ENSECAT00000055686.2	protein coding	3/7	-	526	467	156	T/M	aCg/aTg	tolerated (0.16)
1	58798131	rs1150833967	T	C	0.0572167	1.34457	0.207529	9.23517e-11	0.85	missense variant	moderate	NPFFR1	ENSECAT00000010879.3	protein coding	3/4	-	379	379	127	V/M	Gtg/Atg	deleterious (0)
1	58950265	-	C	T	0.0546327	1.41128	0.213152	3.56844e-11	0.83	missense variant	moderate	EIF4EBP2	ENSECAT00000053277.2	protein coding	1/4	-	1205	221	74	L/P	cTt/cCt	-
3	103719048	-	C	T	0.0815799	1.13268	0.184187	7.7675e-10	0.81	missense variant	moderate	ADGRA3	ENSECAT00000015674.3	protein coding	1/18	-	22	22	8	W/R	Tgg/Cgg	-
													ENSECAT00000070639.1	protein coding	1/19	-	22	22	8	W/R	Tgg/Cgg	tolerated low confidence (0.87)
3	105238908	rs1143482845	C	T	0.106497	0.994539	0.166341	2.24643e-09	0.82	missense variant	moderate	PACRGL	ENSECAT00000022896.2	protein coding	4/9	-	905	223	75	T/A	Act/Gct	tolerated (1)
													ENSECAT00000069142.1	protein coding	4/8	-	905	223	75	T/A	Act/Gct	tolerated (1)
3	105241835	rs1146128857	A	C	0.0963455	1.26141	0.17442	4.75808e-13	0.93	missense variant	moderate	PACRGL	ENSECAT00000022896.2	protein coding	3/9	-	788	106	36	V/F	Gtt/Ttt	deleterious (0.04)
													ENSECAT00000069112.1	protein coding	3/5	-	788	106	36	V/F	Gtt/Ttt	deleterious low confidence (0.01)
													ENSECAT00000069142.1	protein coding	3/8	-	788	106	36	V/F	Gtt/Ttt	deleterious (0.03)
													ENSECAT00000077170.1	protein coding	3/4	-	788	106	36	V/F	Gtt/Ttt	deleterious low confidence (0.01)
													ENSECAT00000078430.1	protein coding	3/6	-	788	106	36	V/F	Gtt/Ttt	deleterious low confidence (0.03)
3	107435423	-	CGCCGCCG	C	0.163714	1.17861	0.136177	4.93067e-18	0.45	frameshift variant	high	LCORL	ENSECAT00000000604.2	protein coding	1/7	-	33-34	33-34	11-12	-/AAX	-/GCCGCCG	-
													ENSECAT00000053335.1	protein coding	1/7	-	33-34	33-34	11-12	-/AAX	-/GCCGCCG	-
													ENSECAT00000057726.2	protein coding	1/8	-	33-34	33-34	11-12	-/AAX	-/GCCGCCG	-
3	107435443	-	CCG	C	0.15873	1.2967	0.138204	6.44145e-21	0.51	frameshift variant	high	LCORL	ENSECAT00000000604.2	protein coding	1/7	-	53-54	53-54	18	A/AX	gcc/gcCGc	-
													ENSECAT00000053335.1	protein coding	1/7	-	53-54	53-54	18	A/AX	gcc/gcCGc	-
													ENSECAT00000057726.2	protein coding	1/8	-	53-54	53-54	18	A/AX	gcc/gcCGc	-
3	107558421	rs1146838995	T	G	0.45072	2.6796	0.106049	7.26093e-141	0.8	stop gained	high	LCORL	ENSECAT00000057726.2	protein coding	7/8	-	2452	2452	818	E/*	Gaa/Taa	-
3	107558814	rs1148715914	T	A	0.450166	2.68598	0.106163	3.15165e-141	0.84	missense variant	moderate	LCORL	ENSECAT00000057726.2	protein coding	7/8	-	2845	2845	949	I/F	Att/Ttt	tolerated (0.25)
3	107560909	rs1138481672	G	T	0.449428	2.67108	0.106039	5.21002e-140	0.8	missense variant	moderate	LCORL	ENSECAT00000057726.2	protein coding	7/8	-	4940	4940	1647	L/R	cTc/cGc	deleterious (0)
3	107593518	rs396043282	T	C	0.21447	-1.66579	0.122679	5.37653e-42	0.71	missense variant	moderate	NCAPG	ENSECAT00000008064.2	protein coding	16/21	-	2338	2338	780	A/T	Gcc/Acc	tolerated (0.29)
3	107624530	rs1139684227	C	T	0.438354	2.53246	0.105678	6.62065e-127	0.82	missense variant	moderate	NCAPG	ENSECAT00000008064.2	protein coding	1/21	-	100	100	34	T/A	Acc/Gcc	tolerated (0.37)
3	107633983	rs1137124154	A	G	0.449982	2.57959	0.104906	1.63625e-133	0.82	missense variant	moderate	DCAF16	ENSECAT00000002238.3	protein coding	1/1	-	11	11	4	R/K	aGa/aAa	tolerated low confidence (0.19)
3	107651460	-	T	C	0.243448	-1.63793	0.117178	2.1195e-44	0.84	missense variant	moderate	FAM184B	ENSECAT00000014455.2	protein coding	1/18	-	664	46	16	P/S	Ccg/Tcg	tolerated (0.58)
3	107707641	rs1141013662	G	A	0.142303	-1.23462	0.146992	4.49348e-17	0.95	missense variant	moderate	FAM184B	ENSECAT00000014455.2	protein coding	2/18	-	782	164	55	N/S	aAc/aGc	deleterious (0)
3	107709305	rs397175481	T	C	0.181801	-1.04298	0.134082	7.32614e-15	0.9	missense variant	moderate	FAM184B	ENSECAT00000014455.2	protein coding	3/18	-	1643	1025	342	T/M	aCg/aTg	tolerated (0.05)
3	107710610	rs394244381	T	C	0.1866	-0.889889	0.132623	1.9473e-11	0.85	missense variant	moderate	FAM184B	ENSECAT00000014455.2	protein coding	4/18	-	1762	1144	382	R/C	Cgt/Tgt	-
3	107777673	rs1146922506	A	G	0.393134	2.46914	0.107583	1.44032e-116	0.95	missense variant	moderate	MED28	ENSECAT00000018409.2	protein coding	4/4	-	518	518	173	A/V	gCg/gTg	deleterious (0.01)
3	107784369	rs393822491	G	C	0.251938	-1.11996	0.115684	3.62624e-22	0.85	missense variant	moderate	MED28	ENSECAT00000018409.2	protein coding	1/4	-	40	40	14	A/P	Gcg/Ccg	tolerated low confidence (0.87)
3	107879939	rs395620578	T	G	0.285714	-1.06923	0.112476	1.97653e-21	0.9	missense variant	moderate	QDPR	ENSECAT00000005652.2	protein coding	5/7	-	438	438	146	M/I	atG/atT	tolerated (1)
3	108963369	-	C	G	0.227759	-1.66057	0.118238	8.34706e-45	0.81	missense variant	moderate	TAPT1	ENSECAT00000011863.3	protein coding	1/14	-	97	97	33	G/R	Ggc/Cgc	deleterious low confidence (0)
3	108963546	-	A	G	0.129568	0.885545	0.147681	2.01812e-09	0.92	missense variant	moderate	TAPT1	ENSECAT00000011863.3	protein coding	1/14	-	274	274	92	G/R	Gga/Aga	-
3	109051359	rs1147067442	A	T	0.4677	1.4919	0.100126	3.28329e-50	0.85	splice acceptor variant, non-coding transcript variant	high	ENSECAG00000035012	ENSECAT00000050791.1	lncRNA	-	2/2	-	-	-	-	-	-
3	109318001	rs1145046534	T	G	0.188815	0.939757	0.126479	1.08459e-13	0.89	missense variant	moderate	ENSECAG00000040039	ENSECAT00000061370.1	protein coding	2/3	-	280	46	16	A/S	Gct/Tct	tolerated (0.18)
3	109696764	rs397436721	C	T	0.452935	0.70317	0.10099	3.33627e-12	0.97	missense variant	moderate	CC2D2A	ENSECAT00000027124.3	protein coding	8/37	-	910	910	304	K/E	Aag/Gag	deleterious (0.02)
													ENSECAT00000027126.3	protein coding	8/38	-	910	910	304	K/E	Aag/Gag	deleterious (0.02)
													ENSECAT00000066361.1	protein coding	8/37	-	910	910	304	K/E	Aag/Gag	deleterious (0.05)
													ENSECAT00000069544.1	protein coding	8/37	-	910	910	304	K/E	Aag/Gag	deleterious (0.02)
													ENSECAT00000075261.1	protein coding	8/36	-	751	751	251	K/E	Aag/Gag	tolerated (0.05)
													ENSECAT00000076473.1	protein coding	6/36	-	631	631	211	K/E	Aag/Gag	deleterious (0.04)
													ENSECAT00000078098.1	protein coding	7/35	-	808	598	200	K/E	Aag/Gag	deleterious (0.02)
3	110111282	-	TGCGGCG	T	0.0865633	-1.49206	0.181681	2.16594e-16	0.61	inframe insertion, splice region variant	moderate	CPEB2	ENSECAT00000050160.2	protein coding	3/14	-	1231-1232	1231-1232	411	Q/PPQ	cag/cCGCCGCag	-
													ENSECAT00000075387.1	protein coding	3/13	-	1231-1232	1231-1232	411	Q/PPQ	cag/cCGCCGCag	-
3	111256127	rs1147840113	C	G	0.0795496	1.32432	0.186637	1.28714e-12	0.99	missense variant	moderate	BOD1L1	ENSECAT00000010951.2	protein coding	10/26	-	4138	4138	1380	V/L	Gta/Cta	tolerated (0.3)
													ENSECAT00000054023.1	protein coding	10/27	-	4138	4138	1380	V/L	Gta/Cta	tolerated (0.3)
													ENSECAT00000059203.1	protein coding	10/24	-	4138	4138	1380	V/L	Gta/Cta	tolerated (0.19)
3	111256249	rs1148395143	T	G	0.0795496	1.32432	0.186637	1.28714e-12	0.99	missense variant	moderate	BOD1L1	ENSECAT00000010951.2	protein coding	10/26	-	4260	4260	1420	K/N	aaG/aaT	deleterious (0)
													ENSECAT00000054023.1	protein coding	10/27	-	4260	4260	1420	K/N	aaG/aaT	deleterious (0)
													ENSECAT00000059203.1	protein coding	10/24	-	4260	4260	1420	K/N	aaG/aaT	deleterious (0)
3	111259530	rs1142555759	A	G	0.0850867	1.21949	0.180355	1.36493e-11	0.86	missense variant	moderate	BOD1L1	ENSECAT00000010951.2	protein coding	10/26	-	7541	7541	2514	G/E	gGg/gAg	tolerated (0.17)
													ENSECAT00000054023.1	protein coding	10/27	-	7541	7541	2514	G/E	gGg/gAg	tolerated (0.2)
													ENSECAT00000059203.1	protein coding	10/24	-	7541	7541	2514	G/E	gGg/gAg	deleterious (0.03)
3	111456892	rs1150478038	A	G	0.314876	-0.909007	0.109434	9.86138e-17	0.95	missense variant	moderate	RAB28	ENSECAT00000035010.1	protein coding	7/8	-	595	595	199	V/M	Gtg/Atg	deleterious (0)
													ENSECAT00000072676.1	protein coding	7/7	-	559	559	187	V/M	Gtg/Atg	deleterious (0)
3	113614311	rs1149815976	G	C	0.0607235	1.34637	0.205255	5.39879e-11	0.72	missense variant	moderate	CLNK	ENSECAT00000015583.3	protein coding	2/13	-	692	6	2	N/K	aaC/aaG	deleterious (0.03)
													ENSECAT00000034315.1	protein coding	2/18	-	692	6	2	N/K	aaC/aaG	deleterious low confidence (0.03)
													ENSECAT00000050335.1	protein coding	2/19	-	692	6	2	N/K	aaC/aaG	deleterious low confidence (0.02)
3	114293806	rs68544698	A	T	0.316353	0.721167	0.104128	4.33615e-12	0.85	missense variant	moderate	DRD5	ENSECAT00000009194.2	protein coding	1/1	-	688	688	230	I/F	Atc/Ttc	deleterious (0)
3	116070460	rs1151530768	A	G	0.0775194	-1.40061	0.191975	2.96953e-13	0.68	missense variant	moderate	WFS1	ENSECAT00000044055.1	protein coding	8/8	-	2198	1522	508	V/I	Gtc/Atc	tolerated (0.56)
													ENSECAT00000044806.2	protein coding	7/7	-	1662	1360	454	V/I	Gtc/Atc	tolerated (0.61)
													ENSECAT00000046888.2	protein coding	7/7	-	2117	1441	481	V/I	Gtc/Atc	tolerated (0.56)
