# Supplementary material for: Genomic analyses of withers height and linear conformation traits in German Warmblood horses using imputed sequence-level genotypes
Source: Genet Sel Evol. 2024 Jun 13;56:45. doi: 10.1186/s12711-024-00914-6 (PMC11177368; doi:10.1186/s12711-024-00914-6)
Supplement: Supplementary file 11 — Additional file 11: Table S8. Linkage disequilibrium structure of putative causal variants for withers height. Variants that were significantly associated with withers height and in high linkage disequilibrium (R2 > 0.8) to the top variants identified in a genome-wide association study in German Warmblood horses. [file 12711_2024_914_MOESM11_ESM.xlsx]

## Sheet: Table S8
Table S8: Linkage disequilibrium structure of putative causal variants for withers height
Chromosome	Position	rsID	R²
3	107007474	-	0.895779
3	107172847	rs1148024887	0.982425
3	107183774	rs1151803492	0.981546
3	107190042	rs1141505835	0.979427
3	107192814	rs1149335229	0.97899
3	107204159	rs1140403087	0.867297
3	107205166	rs1141597173	0.988112
3	107206111	rs1137197766	0.988115
3	107210253	rs1143876165	0.984608
3	107211701	-	0.839251
3	107211702	-	0.839251
3	107219583	rs1145270146	0.980707
3	107220819	rs1137154524	0.98855
3	107222967	rs1148410953	0.98243
3	107242283	rs1139593834	0.978481
3	107246665	rs1146997181	0.980687
3	107247099	-	0.980029
3	107247106	-	0.980259
3	107247111	rs1143171929	0.980259
3	107247114	-	0.980259
3	107248498	rs1145017650	0.98243
3	107265175	rs1142740519	0.982853
3	107265565	rs1138706018	0.982853
3	107312479	rs1136062296	0.988548
3	107315178	rs1150864425	0.988548
3	107315241	rs1137091957	0.988548
3	107315289	rs1151626809	0.988548
3	107316233	rs1145268212	0.988108
3	107317895	rs1149861840	0.988548
3	107318107	rs1137210349	0.988108
3	107321835	rs1150789637	0.987663
3	107322634	rs1146685718	0.988982
3	107322840	rs1139983031	0.988543
3	107326689	rs1151989299	0.843495
3	107326840	rs1139077309	0.988543
3	107332662	rs1151172859	0.995581
3	107334818	rs1137427665	0.996024
3	107335402	rs1150712617	0.996024
3	107338203	rs1145719639	0.996466
3	107339257	rs1146226243	0.996466
3	107341991	rs1147164549	0.993375
3	107345219	-	0.994698
3	107345731	rs1139838416	0.998231
3	107347615	rs1148172448	0.995141
3	107348588	rs1138898791	0.90757
3	107348976	rs1136408704	0.998231
3	107350189	rs1151553807	0.996906
3	107350589	rs1150939083	0.996906
3	107352331	rs1140919604	0.817771
3	107358849	rs1142009170	0.996906
3	107369102	rs1151617437	0.99735
3	107369605	rs1142421862	0.99735
3	107370014	rs1148343189	0.947165
3	107370956	rs1145533027	0.99735
3	107370974	rs68603058	0.998673
3	107376394	rs1147583327	0.998673
3	107380467	rs1149540889	0.998673
3	107381105	rs1149230286	0.99559
3	107388567	rs1138484969	0.853591
3	107390585	rs1151172023	0.831027
3	107390877	rs396528875	0.818286
3	107396678	rs1150880932	0.876932
3	107402507	rs1136991265	0.989001
3	107403895	rs1150889924	0.845239
3	107408189	rs1137185129	0.8785
3	107412338	rs1137606862	0.879195
3	107415898	rs1143898501	0.882213
3	107417584	rs1145781123	0.882561
3	107422219	rs1146670757	0.881754
3	107422491	-	0.881754
3	107427012	rs1140921237	0.881754
3	107428418	rs1150458537	0.882163
3	107429031	rs1142546295	0.882163
3	107429375	rs1148262590	0.882163
3	107432129	rs1142501051	0.882163
3	107484099	-	0.808674
3	107487762	rs1140271114	0.811013
3	107487820	rs1137370943	0.811013
3	107489691	rs1146608622	0.810713
3	107489706	rs1150268467	0.810713
3	107491855	rs1140347220	0.811774
3	107492006	rs1143202249	0.812076
3	107492399	rs1140049804	0.812377
3	107492545	rs1152364757	0.812679
3	107493999	rs1141744211	0.813967
3	107496415	rs1150299285	0.83288
3	107496420	rs1136247611	0.859076
3	107498790	rs1152157230	0.837658
3	107502118	rs1144065491	0.884967
3	107502213	rs1147421354	0.828365
3	107503176	rs1139779332	0.832299
3	107508654	-	0.920086
3	107509910	rs1142894655	0.864366
3	107512770	rs1150544093	0.917803
3	107513197	rs1150044560	0.918222
3	107516192	rs1142489095	0.918177
3	107516538	rs1143908368	0.918605
3	107518862	rs1141448400	0.872648
3	107519701	rs1146170235	0.930136
3	107525282	rs1150585820	0.93134
3	107525590	rs1144910520	0.892078
3	107526440	rs1138076997	0.930522
3	107528272	rs1148745410	0.93259
3	107531267	rs396178350	0.893935
3	107534920	rs1142301783	0.918936
3	107534938	-	0.913185
3	107536952	-	0.926817
3	107538416	rs1147943814	0.929275
3	107539330	rs1145036482	0.936146
3	107539426	rs1140876474	0.938147
3	107540226	rs1151688951	0.934553
3	107540438	rs1136140825	0.936146
3	107543275	rs1147292349	0.936516
3	107543385	rs1143740543	0.928744
3	107544973	rs1150200035	0.941872
3	107547933	rs1140717360	0.943086
3	107555297	rs1146424434	0.911701
3	107557163	rs1152276079	0.909696
3	107558421	rs1146838995	0.909696
3	107558814	rs1148715914	0.906891
3	107560909	rs1138481672	0.904553
3	107563883	rs1141097145	0.904553
3	107567346	rs1149048674	0.877443
3	107567653	rs1150194163	0.877443
3	107571309	rs1146781978	0.875425
3	107571519	rs1137943511	0.875425
3	107574105	rs1138049322	0.87549
3	107581182	-	0.852984
3	107581219	-	0.854675
3	107583365	rs1140560344	0.85385
3	107583946	rs1137038261	0.854987
3	107585684	rs1148486941	0.853955
3	107587968	rs1140456841	0.852921
3	107589705	rs1148369022	0.88939
3	107592752	rs1138621772	0.837093
3	107592904	rs1137407545	0.836394
3	107594927	rs1141774860	0.836394
3	107595987	rs1141546647	0.835982
3	107596102	rs1138000937	0.836743
3	107598225	rs1150362042	0.836388
3	107601687	rs1142155527	0.835159
3	107601889	rs1140072461	0.834748
3	107602588	rs1137360543	0.833926
3	107611745	rs1142558374	0.802688
3	107614062	rs1142891398	0.86691
3	107615707	rs1139008369	0.814241
3	107615881	rs1142645374	0.86691
3	107623972	rs1145868497	0.849529
3	107623994	rs1151082698	0.862801
3	107624253	rs1144828052	0.825295
3	107624530	rs1139684227	0.8121
3	107625003	rs1136751915	0.861246
3	107626530	rs1136056526	0.861612
3	107632008	rs1150287242	0.861921
3	107633983	rs1137124154	0.861921
3	107634668	rs1145506780	0.861465
3	107634977	rs1141760051	0.861465
3	107635202	rs1150966863	0.86104
3	107635302	rs1141717147	0.86104
3	107635668	rs1145224666	0.86104
3	107635829	rs1139933636	0.807429
3	107635855	rs1141039176	0.807754
3	107635990	rs1150730658	0.86104
3	107636572	rs1151857265	0.86104
3	107637124	rs1150345458	0.86104
3	107637134	rs1136437198	0.86104
3	107638134	rs1146386706	0.807754
3	107638156	rs1150192297	0.807754
3	107638721	-	0.860673
3	107638734	rs1141490758	0.860673
3	107638881	rs1146572365	0.86104
3	107638984	rs1137736821	0.86104
3	107639280	rs1143824745	0.86104
3	107641153	-	0.851956
3	107641233	rs1142422672	0.860822
3	107642753	rs1147742906	0.864056
3	107643397	rs1144770889	0.864424
3	107646202	rs1141253999	0.862385
3	107646283	-	0.808726
3	107650148	-	0.862687
3	107651567	-	0.863567
3	107652500	rs1150503663	0.861504
3	107653590	rs1136671230	0.860282
3	107653864	rs1149325132	0.862288
3	107656638	rs1150960292	0.860282
3	107681600	rs1150116144	0.823918
3	107710334	rs1139660449	0.822399
3	107710341	rs394412393	0.83121
3	107770907	-	0.809984
3	107796559	rs1140186809	0.802458
